# Supplementary material for: GWA Analysis for Milk Production Traits in Dairy Sheep and Genetic Support for a QTN Influencing Milk Protein Percentage in the LALBA Gene
Source: PLoS One. 2012 Oct 18;7(10):e47782. doi: 10.1371/journal.pone.0047782 (PMC3475704; doi:10.1371/journal.pone.0047782)
Supplement: Table S1 — Primers used in the amplification of the ovine alpha-lactalbumin ( LALBA ) gene. The size of the six amplified fragments and the melting temperature (Tm) used in the PCR amplifications are also indicated. (XLS) [file pone.0047782.s002.xls]

## Sheet: Table S1
Fragment	LALBA region covered	Primer ID	Sequence (5' to 3')	Tm	Fragment size (pb)
Amplicon 1	Promoter region and complete 5'UTR	LALBA_ovis0_up	gggcagctagatactgtcatacac	60 ºC	693
		LALBA_ovis0_dn	accaggagcagagagacaaag
Amplicon 2	Complete 5' UTR, exon 1 and intron 1	LALBA_ovis1_up	tttgggcaggtaacaattcc	60 ºC	743
		LALBA_ovis1_dn	tggaagagtccatattctgtgc
Amplicon 3	Complete exon 2	LALBA_ovis2_up	ggttggagagcctttttctg	58 ºC	599
		LALBA_ovis2_dn	tagaggcttatgcctgttgc
Amplicon 4	Complete intron 2 and exon 3	LALBA_ovis3_up	gacctgagctgtttggctatc	60 ºC	595
		LALBA_ovis3_dn	tgttcaagtcctggtgaagg
Amplicon 5	Complete intron 3 and exon 4	LALBA_ovis4_up	ccgttctctctatttcctggtc	58 ºC	764
		LALBA_ovis4_dn	cacgcatccctggagattag
Amplicon 6	3' UTR	LALBA_ovis5_up	tgaacacctgctgtctttgc	58 ºC	873
		LALBA_ovis5_dn	tgttgctgttgttgttgctg
