# Supplementary material for: GWA Analysis for Milk Production Traits in Dairy Sheep and Genetic Support for a QTN Influencing Milk Protein Percentage in the LALBA Gene
Source: PLoS One. 2012 Oct 18;7(10):e47782. doi: 10.1371/journal.pone.0047782 (PMC3475704; doi:10.1371/journal.pone.0047782)
Supplement: Table S2 — DNA sequence variants detected in the ovine LALBA gene through the sequencing analysis performed on the 16 Churra sires included in this study. Positions are referred to according to the GeneBank sequence (AB052168). (XLS) [file pone.0047782.s003.xls]

## Sheet: Table S2
SNP ID	Fragment	Position in LALBA gene	Position according to GeneBank Acc. No. AB052168.1
LALBA_g.-421T>C	Amplicon 1	Promoter	-421
LALBA_g.-295A>G	Amplicon 1	Promoter	-295
LALBA_g.-275A>G	Amplicon 1	Promoter	-275
LALBA_g.-231C>G	Amplicon 1	Promoter	-231
LALBA_g.-212T>C	Amplicon 1	Promoter	-212
LALBA_g.-43G>T	Amplicon 2	Promoter	-43
LALBA_g.47G>A	Amplicon 2	Promoter	47
LALBA_g.82G>A	Amplicon 2	Promoter	82
LALBA_g.242T>C	Amplicon 2	exon 1	242
LALBA_g.298G>A	Amplicon 2	intron 1	298
LALBA_g.353delC	Amplicon 2	intron 1	353
LALBA_g.851insT	Amplicon 3	intron 2	851;1
LALBA_g.1005T>G	Amplicon 3	intron 2	1005
LALBA_g.1113G>A	Amplicon 3	intron 2	1113
LALBA_g.1196T>C	Amplicon 4	intron 2	1196
LALBA_g.1250C>T	Amplicon 4	intron 2	1250
LALBA_g.1397A>G	Amplicon 4	intron 3	1397
LALBA_g.1450T>A	Amplicon 4	intron 3	1450
LALBA_g.1477G>T	Amplicon 4	intron 3	1477
LALBA_g.1520C>T	Amplicon 4	intron 3	1520
LALBA_g.1664G>T	Amplicon 5	intron 3	1664
LALBA_g.1746T>C	Amplicon 5	intron 3	1746
LALBA_g.1977C>T	Amplicon 5	3' UTR	1977
LALBA_g.2020A>G	Amplicon 5	3' UTR	2020
LALBA_g.2023A>G	Amplicon 5	3' UTR	2023
LALBA_g.2058G>A	Amplicon 5	3' UTR	2058
LALBA_g.2223G>C	Amplicon 6	3' UTR	2223
LALBA_g.2241A>C	Amplicon 6	3' UTR	2241
LALBA_g.2277A>G	Amplicon 6	3' UTR	2277
LALBA_g.2422A>C	Amplicon 6	3' UTR	2422
LALBA_g.2485T>C	Amplicon 6	3' UTR	2485
