# Supplementary material for: GWA Analysis for Milk Production Traits in Dairy Sheep and Genetic Support for a QTN Influencing Milk Protein Percentage in the LALBA Gene
Source: PLoS One. 2012 Oct 18;7(10):e47782. doi: 10.1371/journal.pone.0047782 (PMC3475704; doi:10.1371/journal.pone.0047782)
Supplement: Table S3 — Description of the haplotypes found at the most significantly associated position in the LDLA QTLmap analysis for protein percentage (PP). The haplotypes include 4 SNPs: LALBA_g.242C>T, OAR3_147028849, OAR3_147128672 and OAR3_147275963. Haplotype frequency, estimated haplotype effect and the precision of the estimate are given in the table. (XLS) [file pone.0047782.s004.xls]

## Sheet: Table S3
Haplotype	Frequency	Effect	Precision of the estimate
CAAA	0.14	0.033	0.224
CAAG	0.04	0.025	0.235
CACA	0.3	0.03	0.222
CACG	0.13	0.041	0.225
TAAA	0.01	-0.138	0.263
TACA	0.03	-0.081	0.235
TACG	0.01	-0.005	0.268
TCAA	0.01	-0.1	0.277
TCCA	0.31	-0.121	0.222
TCCG	0.01	-0.112	0.322
